# Supplementary material for: pH-Responsive Polymer Implants for the Protection of Native Mammals: Assessment of Material Properties and Poison Incorporation on Performance
Source: Polymers (Basel). 2023 Feb 10;15(4):878. doi: 10.3390/polym15040878 (PMC9958913; doi:10.3390/polym15040878)
Supplement: Supplementary file 1 [file polymers-15-00878-s001.zip]

Archive with 1 entries (1 files):
- polymers-2154543-supplementary.pdf
